# Supplementary material for: RNA Interference-Mediated Knockdown of Bombyx mori Haemocyte-Specific Cathepsin L (Cat L)-Like Cysteine Protease Gene Increases Bacillus thuringiensis kurstaki Toxicity and Reproduction in Insect Cadavers
Source: Toxins (Basel). 2022 Jun 8;14(6):394. doi: 10.3390/toxins14060394 (PMC9230843; doi:10.3390/toxins14060394)
Supplement: Supplementary file 1 [file toxins-14-00394-s001.zip]

Archive with 1 entries (1 files):
- toxins-1733546-supplementary.xlsx
