# Supplementary material for: RNA Interference-Mediated Knockdown of Bombyx mori Haemocyte-Specific Cathepsin L (Cat L)-Like Cysteine Protease Gene Increases Bacillus thuringiensis kurstaki Toxicity and Reproduction in Insect Cadavers
Source: Toxins (Basel). 2022 Jun 8;14(6):394. doi: 10.3390/toxins14060394 (PMC9230843; doi:10.3390/toxins14060394)
Supplement: Supplementary file 1 [file toxins-14-00394-s001.zip › toxins-1733546-supplementary.xlsx]

## Sheet: Sheet1
Table S1. Experimental conditions used in quantitative RT-PCR.
Gene	GenBank Acc. no.	Primer sequence (5'-3')	Product size (bp)	Ta (°C)	S	E	r^2
Cat L-like	AB436161	TCTTACACAAATGCGGACGG	113	60	-2.907	2.20799	0.99
		GCAGCTACCTTCAAAGCCTCA
GAPDH	XM_012690444	CATTCCGCGTCCCTGTTGCTAAT	103	60	-2.602	2.42281	0.97
		GCTGCCTCCTTGACCTTTTGC
Ta: Annealing temperature in the PCR program for a specific primer set.
S: Slope of the linear regression line of the amplification efficiency plot.
E: Amplification efficiency calculated by Q-gene as: 10^(-1/slope).
r^2: Reproducibility of the real time PCR reaction.
